# Supplementary material for: Personalized analysis of breast cancer using sample-specific networks
Source: PeerJ. 2020 May 15;8:e9161. doi: 10.7717/peerj.9161 (PMC7233277; doi:10.7717/peerj.9161)
Supplement: Supplemental Information 4 — Table S1: Key genes of BRCA (the genes with degrees > 5 in the breast cancer-related gene-gene interaction network). Table S2: Pathways enriched in BRCA (the pathways with P-value <0.05 by the enrichment analysis in all breast cancer samples). [file peerj-08-9161-s004.xlsx]

## Sheet: Table S1
Table S1: Key genes of BRCA( the genes with degree >5 in the gene interaction network of breast cancer)
key genes of BRCA	degree
RPS17	79
CCNB1	74
GRB2	60
PPIH	60
PCNA	54
SF3B4	51
HIST1H4I	45
UBE2C	44
RPL26L1	43
NDUFA8	42
SNRPB	42
CDC20	39
SRSF9	36
RPL17	33
RBM8A	32
RPL14	32
MAD2L1	30
NDUFB8	29
RPS21	29
RPL36A	28
TRA2B	28
NDUFA7	27
SRSF10	27
ANAPC4	26
ANAPC5	25
CDK1	25
PSMA5	25
SRSF5	25
GTF2H4	24
NDUFV2	24
PSMC1	23
PSMB5	22
RPL37	22
DHX38	21
NDUFS7	21
PSMB7	21
SF3B2	21
BUB1	20
CRNKL1	20
HNRNPU	20
PSMA2	20
RBL1	20
RPS4X	20
SNRPC	20
SNRPE	20
DDX39B	19
FEN1	19
LSM4	19
MCM2	19
RPL23A	19
RPS7	19
CDC42	18
PSMA6	18
PSMD6	18
RPL21	18
HIST1H2AM	17
NCBP1	17
RPS19	17
RPS25	17
CDC25C	16
GNAI3	16
UQCR10	16
AURKA	15
ERCC3	15
POLR2F	15
PPIL1	15
SNRNP40	15
UBE2Q1	15
POLE3	14
RPL34	14
RPS27A	14
SF3A2	14
SNRNP70	14
SRSF2	14
MCM4	13
PSMC2	13
PSMD12	13
RPL30	13
RPS13	13
UQCRFS1	13
CDC5L	12
CDC6	12
ERCC5	12
NDUFA9	12
RAF1	12
STX6	12
CHMP4A	11
COX6B1	11
CTNNBL1	11
MCM3	11
PARP1	11
PRPF19	11
PRPF6	11
RAB5B	11
RPL26	11
RPL31	11
RPS24	11
CCNA2	10
HNRNPC	10
NDUFA2	10
PIK3R2	10
POLR2K	10
PPP2CA	10
PSMF1	10
RAD51	10
RAP1B	10
RPL10A	10
RPL27A	10
RPS15A	10
CCNB2	9
CETN2	9
EIF4A3	9
GNPAT	9
HSPA8	9
POLD4	9
RFC2	9
RPS27	9
RPS29	9
SMC1A	9
SRSF4	9
UBE2G2	9
AP1S1	8
BUB1B	8
CASP3	8
COX5A	8
COX6C	8
DDX5	8
E2F4	8
HIST2H4A	8
NDUFAB1	8
NDUFB3	8
NDUFB4	8
NDUFB9	8
NDUFS6	8
NRAS	8
POLE2	8
PSMC5	8
RBM25	8
RPL39	8
RPS3	8
SNRPD1	8
TFDP1	8
UBA1	8
UBB	8
ATP6V0C	7
CDC25A	7
DDX42	7
EPN1	7
FH	7
HGS	7
LSM7	7
NDUFA6	7
NDUFS2	7
POLE	7
PRPF4	7
RAD21	7
RPL10	7
RPL13	7
RPL35A	7
RPL38	7
RRM1	7
SDHA	7
SF3B1	7
SNRPA1	7
UBE2K	7
YWHAB	7
CCNE2	6
CDC23	6
CDS1	6
CUL2	6
EPRS	6
FBXO5	6
LSM2	6
LSM3	6
MAPK1	6
MCM5	6
PPP2CB	6
PSMB2	6
PSMB3	6
PSMC4	6
PSMD14	6
PSMD4	6
PTTG1	6
RBM17	6
RPL32	6
RPL5	6
RPS16	6
RPS23	6
RPS28	6
SDHB	6
SF3A3	6
UBE2D2	6
UBE2D3	6
UBE2N	6
UQCR11	6
UQCRC1	6
VAMP8	6
VPS4A	6

## Sheet: Table S2
Table S2: Pathways enriched for BRCA( the pathways with P-value <0.05 by the enrichment analysis for all breast cancer samples)
pathways enriched for BRCA	P-value
Olfactory transduction	4.13935e-12
Neuroactive ligand-receptor interaction pathway	1.59172e-08
Cytokine-cytokine receptor interaction	2.24795e-08
Calcium signaling pathway	9.49584e-06
Cell adhesion molecules (CAMs)	0.000176447
Dilated cardiomyopathy	0.00275916
Jak-Stat signaling pathway	0.00297086
Hematopoietic cell lineage	0.00357805
Wnt signaling pathway	0.00368492
Hypertrophic cardiomyopathy (HCM)	0.00434712
ECM-receptor interaction	0.0046384
Regulation of actin cytoskeleton	0.00643412
Arrhythmogenic right ventricular cardiomyopathy (ARVC)	0.00778696
Drug metabolism-cytochrome p450	0.0100843
RIG-I-like receptor signaling pathway	0.0107571
Metabolism of xenobiotics by cytochrome p450	0.0114745
PPAR signaling pathway	0.0122394
Complement and coagulation cascades	0.0122394
MAPK signaling pathway	0.0127525
Pathways in cancer	0.0138131
Adipocytokine signaling pathway	0.0139249
Retinol metabolism	0.0168954
Lysosome	0.0176076
Antigen processing and presentation	0.0233761
Vascular smooth muscle contraction	0.0237761
Arachidonic acid metabolism	0.0248585
Hedgehog signaling pathway	0.0282687
Cytosolic DNA-sensing pathway	0.0282687
Steroid hormone biosynthesis	0.0301444
Basal cell carcinoma	0.0301444
Focal adhesion	0.0306724
Arginine and proline metabolism	0.0321439
Inositol phosphate metabolism	0.0321439
Autoimmune thyroid disease	0.0342754
Starch and sucrose metabolism	0.0365474
Taste transduction	0.0365474
Drug metabolism-other enzymes	0.0389692
Peroxisome	0.0425155
Glycerolipid metabolism	0.0443022
Toll-like receptor signaling pathway	0.0448033
Intestinal immune network for IgA production	0.0472349
