# Supplementary material for: Personalized analysis of breast cancer using sample-specific networks
Source: PeerJ. 2020 May 15;8:e9161. doi: 10.7717/peerj.9161 (PMC7233277; doi:10.7717/peerj.9161)
Supplement: Supplemental Information 5 — Table S3: Key genes shared by four stages. Table S4: Stage-specific key genes. Table S5: Enriched pathways shared by four stages. Table S6: Stage-specific enriched pathways. [file peerj-08-9161-s005.xlsx]

## Sheet: Table S3
Table S3: Key genes shared by four stages( the intersection of key genes of Stage I,II,III,IV)
POLE3
RPS25
RPS17
PSMA2
SRSF2
PRPF19
ERCC5
DHX38
NDUFA8
PSMA6
HIST1H4I
RPL17
RPL26
SNRPE
SNRNP40
PSMD6
SRSF5
SRSF9
SF3B2
NDUFB8
CCNB1
PRPF6
UBB
ANAPC4
UQCRFS1
ERCC3
FEN1
GNAI3
RPS4X
PPIH
NDUFAB1
RPS27A
RPS3
SF3A2
RAB5B
PIK3R2
RPL36A
RPS7
SNRPC
SNRPD1
UBA1
RPS24
RBM8A
HNRNPU
PCNA
CETN2
RPL26L1
PSMB5
RPL14
COX6B1
RPL37
NDUFV2
NDUFS7
PSMA5
UQCR10
RPL21
PSMC1
PSMB7
HIST1H2AM
SNRNP70
RPS19
RPL27A
NDUFA9
RPS13
SNRPB
NDUFA7
ANAPC5
TRA2B
UBE2C
PSMC2
RPS15A
SF3B4
SRSF10
RPS21
UBE2G2
NDUFB3
POLR2F
PARP1
DDX39B
GTF2H4
GRB2

## Sheet: Table S4
Table S4: Stage-specific key genes( the key genes that only exists in one stage)
Stage I-specific key genes	Stage II-specific key genes	Stage III-specific key genes	Stage IV-specific key genes
PSMC5	STX6	NDUFA6	NDUFS8
SDHB	CCNA2	EPN1	MCM3
RPL11	CDC25C	SF3A3	NDUFS6
SDHA		LSM7	ATP6V1F
RPL13			COX5A
			CDC5L
			CDS1
			COX8A
			RAF1
			UBE2M
			SF3B1
			COX6C
			NDUFS3
			ATP6V0E2
			CUL2
			RNF7
			RPL7A
			CDC6
			LSM2
			NDUFS5
			SMC1A
			HSPA8
			GNPAT
			NDUFB4
			MCM4
			RPS29
			NDUFA4
			AP1S1
			NDUFA11
			POLR2K
			HNRNPC
			CDC42
			BUB1B
			HIST2H4A
			UBE2N
			PSMD2
			CCNB2
			CDC25A

## Sheet: Table S5
Table S5: Enriched pathways shared by four stages( the intersection of enriched pathways of Stage I,II,III,IV)
Cytokine-cytokine receptor interaction
Calcium signaling pathway
Dilated cardiomyopathy
Regulation of actin cytoskeleton
Vascular smooth muscle contraction
Cell adhesion molecules (CAMs)
MAPK signaling pathway
Wnt signaling pathway
Olfactory transduction
Pathways in cancer
Neuroactive ligand-receptor interaction pathway

## Sheet: Table S6
Table S6: Stage-specific enriched pathways( pathways that only enriched for one stage)
Stage I-specific pathways	Stage II-specific pathways	Stage III-specific pathways	Stage IV-specific pathways
	Lysosome		RIG-I-like receptor signaling pathway
	Endocytosis		Viral myocarditis
			Leishmania infection
			Hypertrophic cardiomyopathy (HCM)
			ECM-receptor interaction
			Tight junction
			PPAR signaling pathway
			Complement and coagulation cascades
			Drug metabolism-cytochrome p450
			Jak-Stat signaling pathway
			TGF-beta signaling pathway
			Arrhythmogenic right ventricular cardiomyopathy (ARVC)
			Focal adhesion pathway
			Metabolism of xenobiotics by cytochrome p450
			NOD-like receptor signaling pathway
			Adipocytokine signaling pathway
			Toll-like receptor signaling pathway
			Retinol metabolism
